# Supplementary material for: Effect of Coffee on the Bioavailability of Sterols
Source: Foods. 2022 Sep 20;11(19):2935. doi: 10.3390/foods11192935 (PMC9563500; doi:10.3390/foods11192935)
Supplement: Supplementary file 1 [file foods-11-02935-s001.zip]

Archive with 1 entries (1 files):
- foods-1868043-supplementary.pdf
